# Supplementary material for: Target therapy for high-risk neuroblastoma treatment: integration of regulatory and scientific tools is needed
Source: Front Med (Lausanne). 2023 Jul 14;10:1113460. doi: 10.3389/fmed.2023.1113460 (PMC10377668; doi:10.3389/fmed.2023.1113460)
Supplement: Supplementary file 1 [file Data_Sheet_1.zip]

Archive with 6 entries (6 files):
- 1.1 List of selected ASs targeting NBL.xlsx
- 1.2 Glossary.docx
- 2.2 Supplementary Tables.docx
- Supplementary Figure 1.jpg
- Supplementary Figure 2.jpg
- Supplementary_Material_list.docx
