# Supplementary material for: Target therapy for high-risk neuroblastoma treatment: integration of regulatory and scientific tools is needed
Source: Front Med (Lausanne). 2023 Jul 14;10:1113460. doi: 10.3389/fmed.2023.1113460 (PMC10377668; doi:10.3389/fmed.2023.1113460)
Supplement: Supplementary file 1 [file Data_Sheet_1.zip › 1.1 List of selected ASs targeting NBL.xlsx]

## Sheet: Target therapy sample
Bibliographic reference	Active Substance	EU Marketing Authorisation/Trade name	Target classification
12, 40	10058-F4	_	Agents regulating MYCN
12, 40	10074-G5	_	Agents regulating MYCN
20	16-Base single-stranded peptide nucleic acid oligonucleotide linked to a 7-amino acid peptide	_	Agents regulating MYCN
37, 40, 60	Abemaciclib	Verzenios	Agents regulating MYCN
20, 37, 60, 50	Adavosertib	_	Others (WEE Kinase)
12	Afatinib	Giotrif	tyrosine kinase inhibitors (TKIs)
10, 12, 54, 17, 53, 45, 43, 40, 41	alectinib	Alecensa	ALK Inhibitors
10, 12, 20, 13, 54, 17, 60, 48, 46, 39, 40	alisertib	_	Agents regulating MYCN
20	ALRN-6924	_	Agents regulating MYCN
12	AMG-232	_	Agents regulating MYCN
10	AZ64	_	tyrosine kinase inhibitors (TKIs)
12	AZD6918	_	tyrosine kinase inhibitors (TKIs)
12, 40	AZD8055	_	Agents regulating MYCN
20, 46, 39	BAY1895344	_	Agents regulating MYCN
12, 17, 48, 45	Binimetinib	Mektovi	RAS-MAPK and MEK Inhibitors
10	BIX-01294	_	Targeting epigenetics
20, 37, 39, 41	BMS-986158	_	Agents regulating MYCN
10, 37, 17, 62, 61, 60	bortezomib	Velcade (and generics)	VEGF inhibitors
10	CEP-751	_	tyrosine kinase inhibitors (TKIs)
20, 11, 46, 39	Ceralasertib	_	Agents regulating MYCN
10, 12, 20, 37, 54, 17, 60, 53, 48, 45, 46, 43, 41	Ceritinib	Zykadia	ALK Inhibitors
20, 60, 48, 45	Cobimetinib	Cotellic	RAS-MAPK and MEK Inhibitors
12, 37, 60	Copanlisib	_	Agents regulating MYCN
10, 12, 20, 42, 37, 54, 17, 60, 53, 48, 45, 46, 43, 40, 41	Crizotinib	Xalkori	ALK Inhibitors
20, 40	CYC065	_	Agents regulating MYCN
10, 20, 37, 54, 17, 60, 48, 40, 41	DFMO	Vaniqa	Agents regulating MYCN
12	DS-3032b	_	Agents regulating MYCN
12, 37, 54, 60, 53, 45, 43	Ensartinib	_	ALK Inhibitors
20, 12, 37, 54, 17, 53, 48, 45, 43, 41	Entrectinib	Rozlytrek	ALK Inhibitors
20, 37	Erbumine	_	Agents regulating MYCN
12	EZN-3042	_	Inhibiting Anti-Apoptotic Proteins
12	GNF-4256	_	tyrosine kinase inhibitors (TKIs)
12	GSK126	_	Targeting Epigenetics
12	HA1077	_	Others (Rho Family of Genes: ROCK Inhibitors)
20	CCT244747	_	Agents regulating MYCN
20, 46	SRA737	_	Agents regulating MYCN
20, 60	HDM201	_	Agents regulating MYCN
10, 20, 37, 67, 17	Idasanutlin	_	Agents regulating MYCN
10, 60	Imatinib mesylate	Glivec	VEGF inhibitors
20, 11, 39	Imetelstat	_	Targeting Telomerase and ALT
20, 11, 54, 17, 48, 40, 41	JQ1	_	Agents regulating MYCN
12, 42, 37, 60	Larotrectinib Sulfate	Vitrakvi	tyrosine kinase inhibitors (TKIs)
20, 10, 12, 37, 54, 17, 60, 53, 48, 45, 46, 43, 40, 41	Lorlatinib	Lorviqua	ALK Inhibitors
10	LY2090314	_	Inhibiting Anti-Apoptotic Proteins
12	MI-219	_	Agents regulating MYCN
10	MI-63	_	Agents regulating MYCN
10	MK-8242	_	Agents regulating MYCN
20, 63, 48, 40, 41	Molibresib	_	Agents regulating MYCN
12	Navitoclax	_	Inhibiting Anti-Apoptotic Proteins
12, 67, 17	Nutlin-3	_	Agents regulating MYCN
20, 11, 37, 60, 50, 41	Olaparib	Lynparza	Targeting Telomerase and ALT
12, 67, 17, 40	Perifosine	_	Agents regulating MYCN
20, 17, 46	Prexasertib	_	Agents regulating MYCN
10	PT2385	_	Others (Targeting HIF)
10	RG7112	_	Agents regulating MYCN
12, 20, 13, 37, 17, 60, 40	Ribociclib	Kisqali	Agents regulating MYCN
10, 41	Roscovitine	_	Agents regulating MYCN
10, 67	SAR405838	_	Agents regulating MYCN
12	SF1126	_	Agents regulating MYCN
10, 12, 37, 17, 60, 45, 39	Sorafenib	Nexavar	tyrosine kinase inhibitors (TKIs)
10	Sunitinib	Sutent	tyrosine kinase inhibitors (TKIs)
20	SY-5609	_	Agents regulating MYCN
12	Tazemetostat	_	Targeting Epigenetics
11	Telomestatin	_	Targeting Telomerase and ALT
10, 12, 37, 67, 17, 60, 41	Temsirolimus	Torisel	Agents regulating MYCN
12, 17, 40	THZ1	_	Agents regulating MYCN
12	Tozasertib	_	Agents regulating MYCN
12	TP-0903	_	tyrosine kinase inhibitors (TKIs)
10, 12, 20, 37, 60, 48, 45	Trametinib	Mekinist	RAS-MAPK and MEK Inhibitors
12, 20, 37, 67, 17, 60, 41	Venetoclax	Venclyxto	Inhibiting Anti-Apoptotic Proteins
20, 60	Vistusertib	_	Agents regulating MYCN
10, 12, 63, 37, 54, 60, 40, 41	Vorinostat	_	Targeting epigenetics
20, 46	VX-970	_	Agents regulating MYCN
12, 20	YM155	_	Inhibiting Anti-Apoptotic Proteins
20, 11	6-Thio-20-deoxyguanosine (6-thio-dG)	_	Targeting Telomerase and ALT
11	AZD5153	_	Targeting Telomerase and ALT
11, 41	Dinaciclib	_	Targeting Telomerase and ALT
20, 11, 54, 17, 48, 39, 40, 41	OTX015	_	Targeting Telomerase and ALT
11, 61	Carfilzomib	Kyprolis	Targeting Telomerase and ALT
20, 11, 46	AZD0156	_	Targeting Telomerase and ALT
20, 11, 13, 37, 60	Irinotecan	Onivyde	Targeting Telomerase and ALT
20, 11	Tetra-Pt (bpy)	_	Targeting Telomerase and ALT
20, 13, 37, 60	Topotecan	Hycamtin/Hospira	VEGF inhibitors
13, 60	Doxorubicin	Caelyx pegylated liposomal/Myocet liposomal (previously Myocet)/Zolsketil pegylated liposomal	Topoisomerase inhibitors
13	Barasertib	_	Agents regulating MYCN
13	INCENP siRNA	_	Agents regulating MYCN
13	p19INK4d	_	Agents regulating MYCN
13, 37, 62	Retinoic Acid	_	Agents regulating MYCN
10	VK3‐OH	_	Others
10	1210477 (A-1210477, AOB5551)	_	Inhibiting Anti-Apoptotic Proteins
10, 40	PU139	_	Targeting epigenetics
10, 40	PU141	_	Targeting epigenetics
10	RITA ([5-[5-[5-(hydroxymethyl)thiophen-2-yl]furan-2-yl]thiophen-2-yl]methanol)	_	Agents regulating MYCN
10, 37, 60, 45	Dabrafenib	Tafinlar	RAS-MAPK and MEK Inhibitors
10, 48	Lestaurtinib (CEP‐701)	_	tyrosine kinase inhibitors (TKIs)
10, 60	Vandetanib	Caprelsa	tyrosine kinase inhibitors (TKIs)
10	Gefitinib	Iressa	tyrosine kinase inhibitors (TKIs)
10	Noscapine	_	Inhibiting Anti-Apoptotic Proteins
10	Troglitazone	_	Inhibiting Anti-Apoptotic Proteins
10	Melatonin	Circadin; Slenyto	VEGF inhibitors
10	Mycophenolate mofetil	CellCept	PHOX2B inhibitors
10	Diphenylhydantoin	_	PHOX2B inhibitors
10	XAV939	_	PHOX2B inhibitors
10	Indomethacin	_	PHOX2B inhibitors
10, 63	5‐azadeoxycytidine (5‐aza or decitabine)	Dacogen	Targeting epigenetics
10, 63, 62, 40, 41	valproic acid	_	Targeting epigenetics
10, 63	4‐phenylbutyrate	1. Pheburane 2. Ammonaps	Targeting epigenetics
10, 37, 60	Gemcitabine (pyrimidine nucleoside analog)	_	Others (Agents targeting DNA synthesis)
10, 37, 54, 17, 60, 40	Etoposide	_	Topoisomerase inhibitors
10, 60	Nifurtimox	_	Others (DNA)
20	AT9283	_	Agents regulating MYCN
20, 37, 60, 45, 42	Selumetinib	Koselugo	RAS-MAPK and MEK Inhibitors
20, 41, 50	Talazoparib	Talzenna	Targeting Telomerase and ALT
42, 37	Tazemetostat	_	Targeting epigenetics
37, 42, 45	Tipifarnib	_	RAS-MAPK and MEK Inhibitors
37, 45	Erdafitinib	_	tyrosine kinase inhibitors (TKIs)
37, 60	Fimepinostat	_	Agents regulating MYCN
37	Samotolisib	_	Agents regulating MYCN
37, 60, 46, 40	Palbociclib	Ibrance	Agents regulating MYCN
37, 60	Sonidegib	Odomzo	Others (Hedgehog (Hh) pathway )
37, 17, 60, 45	Vemurafenib	Zelboraf	RAS-MAPK and MEK Inhibitors
37	Regorafenib	Stivarga	VEGF inhibitors
37, 45	Ulixertinib	_	RAS-MAPK and MEK Inhibitors
37	Ivosidenib	_	Other (IDH inhibitors)
37	Selpercatinib	Retsevmo	Other (RET)
37, 60	Dasatinib	Sprycel	Inhibiting Anti-Apoptotic Proteins
37	9-ING-41	_	Other (GSK-3β)
46	BI 2536	_	Other (PLK)
46	GSK461364	_	Other (PLK)
46	M4344 (VX-803)	_	Agents regulating MYCN
46	GDC-0575 (ARRY-575; RG7741)	_	Agents regulating MYCN
50	Veliparib	_	Other (PARP)
54, 53, 43	Brigatinib	Alunbrig	ALK Inhibitors
54, 43	AZD3463	_	ALK Inhibitors
67	Dactolisib	_	Other (mTOR/PI3K)
67	ink128	_	Other (mTOR/PI3K)
67	MK2206	_	Other (AKT/PI3K)
17	Volasertib	_	Other (PLK)
17	CBL0137	_	Agents regulating MYCN
17	UNC0379	_	Targeting Epigenetics
17	S63845	_	Other (MCL1)
62	Sulfasalazine	_	Other (SPR)
61	Ixazomib	Ninlaro	Other (proteasoma)
60	Pazopanib	Votrient	VEGF inhibitors
60	axitinib	Inlyta	VEGF inhibitors
60	erlotinib	Tarceva	tyrosine kinase inhibitors (TKIs)
60	ruxolitinib	Jakavi	Other (JAK/STAT)
60	enasidenib	_	Other (IDH inhibitors)
53, 48, 43	TAE684	_	ALK Inhibitors
53, 43	TPX0005	_	ALK Inhibitors
53	Belizatinib	_	ALK Inhibitors
53	CEP37440	_	ALK Inhibitors
63	Abexinostat	_	Targeting Epigenetics
63	m-Carboxycinnamic acid bishydroxamide	_	Targeting Epigenetics
63	MS-275	_	Targeting Epigenetics
63	Trichostatine A	_	Targeting Epigenetics
63	Romidepsin	_	Targeting Epigenetics
63	Cambinol	_	Targeting Epigenetics
63	PCI-35051	_	Targeting Epigenetics
63	1-Naphthohydroxamic acid	_	Targeting Epigenetics
63	Genistein	_	Targeting Epigenetics
48	MLN8054	_	Agents regulating MYCN
45	Tovorafenib	_	RAS-MAPK and MEK Inhibitors
43	ASP3026	_	ALK Inhibitors
40	MYCi361	_	Agents regulating MYCN
40	OMO-103	_	Agents regulating MYCN
40	WS6	_	Agents regulating MYCN
40	LAPATINIB	Tyverb	tyrosine kinase inhibitors (TKIs)
40	ponatinib	Iclusig	tyrosine kinase inhibitors (TKIs)
40	Picropodophyllin	_	tyrosine kinase inhibitors (TKIs)
40	AMXT 1501	_	Polyamine synthesis inhibitor
40	P22077	_	USP Inhibitors
40	Panobinostat	Farydak	Targeting Epigenetics
41	PF-00477736	_	Agents regulating MYCN
41	Brequinar sodium	_	Agents regulating MYCN
41	miR-3140-3p	_	Agents regulating MYCN
41	GSK983	_	Agents regulating MYCN
41	Probenecid	_	Agents regulating MYCN
41	Flavopiridol	_	Agents regulating MYCN
41	P276-00	_	Agents regulating MYCN
41	AT7519	_	Agents regulating MYCN
41	TG02 (E/Z)	_	Agents regulating MYCN
41	Roniciclib	_	Agents regulating MYCN
41	RGB-286638	_	Agents regulating MYCN
41	Sulfopin (pin1-3)	_	Other (Pin1)
41	NHWD-870	_	Targeting epigenetics
41	AZD3965	_	Other (MCT1)
41	SE486-11	_	Agents regulating MYCN
